# Supplementary material for: New Sorbicillinoids with Tea Pathogenic Fungus Inhibitory Effect from Marine-Derived Fungus Hypocrea jecorina H8
Source: Mar Drugs. 2022 Mar 17;20(3):213. doi: 10.3390/md20030213 (PMC8955853; doi:10.3390/md20030213)
Supplement: Supplementary file 1 [file marinedrugs-20-00213-s001.zip]

Archive with 1 entries (1 files):
- marinedrugs-1564270-supplementary.pdf
